# Supplementary material for: Aberrant CD3-Positive, CD8-Low, CD7-Negative Lymphocytes May Appear During Viral Infections and Mimic Peripheral T-Cell Lymphoma
Source: Diagnostics (Basel). 2020 Apr 7;10(4):204. doi: 10.3390/diagnostics10040204 (PMC7235783; doi:10.3390/diagnostics10040204)
Supplement: Supplementary file 1 [file diagnostics-10-00204-s001.zip]

Archive with 1 entries (1 files):
- diagnostics-751675-supplementary.bmp
